# Supplementary material for: Bioreduction of 4′-Hydroxychalcone in Deep Eutectic Solvents: Optimization and Efficacy with Various Yeast Strains
Source: Int J Mol Sci. 2024 Jun 28;25(13):7152. doi: 10.3390/ijms25137152 (PMC11241015; doi:10.3390/ijms25137152)
Supplement: Supplementary file 1 [file ijms-25-07152-s001.zip]

Archive with 1 entries (1 files):
- ijms-3071137-supplementary.pdf
